# Supplementary material for: No effect of a dairy-based, high flavonoid pre-workout beverage on exercise-induced intestinal injury, permeability, and inflammation in recreational cyclists: A randomized controlled crossover trial
Source: PLoS One. 2022 Nov 29;17(11):e0277453. doi: 10.1371/journal.pone.0277453 (PMC9707743; doi:10.1371/journal.pone.0277453)
Supplement: S1 Dataset — (XLSX) [file pone.0277453.s006.xlsx]

## Sheet: I-FABP
subj	seq	period	trt	time	IFABP (pg/ml)
101	HL	1	H	0	2555.42
101	HL	1	H	1	3401.25
101	HL	1	H	2	2132.5
101	HL	1	H	5	1474.17
102	HL	1	H	0	826.25
102	HL	1	H	1	655.417
102	HL	1	H	2	570
102	HL	1	H	5	445
103	LH	2	H	0	34.4615
103	LH	2	H	1	282.154
103	LH	2	H	2	248.308
103	LH	2	H	5	60.6154
104	HL	1	H	0	2197.86
104	HL	1	H	1	1776.43
104	HL	1	H	2	1572.86
104	HL	1	H	5	1146.92
105	LH	2	H	0	726.25
105	LH	2	H	1	999.167
105	LH	2	H	2	655.417
105	LH	2	H	5	500.769
106	LH	2	H	0	307.5
106	LH	2	H	1	1657.5
106	LH	2	H	2	983.571
106	LH	2	H	5	907.5
107	HL	1	H	0	750.769
107	HL	1	H	1	1702.69
107	HL	1	H	2	1100.77
107	HL	1	H	5	504.615
108	LH	2	H	0	840.714
108	LH	2	H	1	381.538
108	LH	2	H	2	310.385
108	LH	2	H	5	181.538
109	LH	2	H	0	827.692
109	LH	2	H	1	1039.23
109	LH	2	H	2	673.846
109	LH	2	H	5	1433.46
111	HL	1	H	0	432.5
111	HL	1	H	1	636.667
111	HL	1	H	2	290.833
111	HL	1	H	5	776.25
112	HL	1	H	0	512.308
112	HL	1	H	1	933.462
112	HL	1	H	2	808.462
112	HL	1	H	5	489.231
113	HL	1	H	0	324.167
113	HL	1	H	1	470
113	HL	1	H	2	436.667
113	HL	1	H	5	457.5
101	HL	2	L	0	2197.08
101	HL	2	L	1	2001.25
101	HL	2	L	2	2213.75
101	HL	2	L	5	1053.33
102	HL	2	L	0	687.143
102	HL	2	L	1	638.75
102	HL	2	L	2	785.385
102	HL	2	L	5	289.231
103	LH	1	L	0	31.3846
103	LH	1	L	1	108.308
103	LH	1	L	2	206.769
103	LH	1	L	5	179.077
104	HL	2	L	0	1526.43
104	HL	2	L	1	3390.71
104	HL	2	L	2	1505
104	HL	2	L	5	637.143
105	LH	1	L	0	524.167
105	LH	1	L	1	1597.08
105	LH	1	L	2	824.167
105	LH	1	L	5	600.769
106	LH	1	L	0	430
106	LH	1	L	1	783.571
106	LH	1	L	2	894.286
106	LH	1	L	5	840.714
107	HL	2	L	0	897.857
107	HL	2	L	1	1330
107	HL	2	L	2	780
107	HL	2	L	5	669.286
108	LH	1	L	0	198.846
108	LH	1	L	1	631.538
108	LH	1	L	2	475.769
108	LH	1	L	5	123.846
109	LH	1	L	0	556.538
109	LH	1	L	1	981.538
109	LH	1	L	2	737.308
109	LH	1	L	5	873.846
111	HL	2	L	0	407.5
111	HL	2	L	1	626.25
111	HL	2	L	2	355.417
111	HL	2	L	5	540.833
112	HL	2	L	0	665.714
112	HL	2	L	1	701.429
112	HL	2	L	2	283.462
112	HL	2	L	5	477.692
113	HL	2	L	0	737.143
113	HL	2	L	1	1333.57
113	HL	2	L	2	591.154
113	HL	2	L	5	1397.86

## Sheet: IL-6
subj	seq	period	trt	time	Abs		Standard	pg/ml	Abs
101	HL	1	H	0	0.01335			25	1.4981
101	HL	1	H	1	0.10005			12.5	0.7802
101	HL	1	H	2	0.07045			6.25	0.3924
101	HL	1	H	5	0.0602			3.125	0.2055
102	HL	1	H	0	0.03535			1.56	0.1629
102	HL	1	H	1	0.09065
102	HL	1	H	2	0.07875
102	HL	1	H	5	0.01195
103	LH	2	H	0	0.00345
103	LH	2	H	1	0.0268
103	LH	2	H	2	0.01895
103	LH	2	H	5	0.02
104	HL	1	H	0	0.0113
104	HL	1	H	1	0.09825
104	HL	1	H	2	0.02455
104	HL	1	H	5	0.0196
105	LH	2	H	0	-0.0122
105	LH	2	H	1	0.09495
105	LH	2	H	2	0.0399
105	LH	2	H	5	-0.01015
106	LH	2	H	0	0.0184
106	LH	2	H	1	0.0878
106	LH	2	H	2	0.03985
106	LH	2	H	5	0.0133
107	HL	1	H	0	-0.0043
107	HL	1	H	1	0.0117
107	HL	1	H	2	-0.0083
107	HL	1	H	5	0.00785
108	LH	2	H	0	-0.004
108	LH	2	H	1	0.00855
108	LH	2	H	2	0.02855
108	LH	2	H	5	-0.0038
109	LH	2	H	0	0.01515
109	LH	2	H	1	0.0432
109	LH	2	H	2	0.099
109	LH	2	H	5	0.02235
111	HL	1	H	0	0.00195
111	HL	1	H	1	0.06125
111	HL	1	H	2	0.02545
111	HL	1	H	5	0.00345
112	HL	1	H	0	-0.0023
112	HL	1	H	1	0.0666
112	HL	1	H	2	0.03015
112	HL	1	H	5	0.00815
113	HL	1	H	0	0.0048
113	HL	1	H	1	0.1962
113	HL	1	H	2	0.04045
113	HL	1	H	5	0.03075
101	HL	2	L	0	0.17555
101	HL	2	L	1	0.26315
101	HL	2	L	2	0.15045
101	HL	2	L	5	0.063
102	HL	2	L	0	-0.0045
102	HL	2	L	1	0.0864
102	HL	2	L	2	0.03465
102	HL	2	L	5	0.0193
103	LH	1	L	0	0.01515
103	LH	1	L	1	0.03405
103	LH	1	L	2	0.0263
103	LH	1	L	5	0.0141
104	HL	2	L	0	0.02405
104	HL	2	L	1	0.0646
104	HL	2	L	2	0.03705
104	HL	2	L	5	0.0224
105	LH	1	L	0	-0.00665
105	LH	1	L	1	0.1473
105	LH	1	L	2	0.05705
105	LH	1	L	5	0.01135
106	LH	1	L	0	0.01575
106	LH	1	L	1	0.11645
106	LH	1	L	2	0.06125
106	LH	1	L	5	0.0218
107	HL	2	L	0	0.00765
107	HL	2	L	1	0.0143
107	HL	2	L	2	0.02385
107	HL	2	L	5	-0.00505
108	LH	1	L	0	-0.008
108	LH	1	L	1	0.0061
108	LH	1	L	2	-0.00315
108	LH	1	L	5	-0.00355
109	LH	1	L	0	0.0196
109	LH	1	L	1	0.13195
109	LH	1	L	2	0.08285
109	LH	1	L	5	0.05065
111	HL	2	L	0	0.00485
111	HL	2	L	1	0.016
111	HL	2	L	2	0.03825
111	HL	2	L	5	0.00305
112	HL	2	L	0	-0.00205
112	HL	2	L	1	0.0263
112	HL	2	L	2	0.09995
112	HL	2	L	5	-0.0009
113	HL	2	L	0	0.0288
113	HL	2	L	1	0.0071
113	HL	2	L	2	0.10235
113	HL	2	L	5	0.02705

## Sheet: TNF-a
subj	seq	period	trt	time	Abs			Standard	TNFa (pg/ml)	Abs
101	HL	1	H	0	-0.1083				5	2.834
101	HL	1	H	1	-0.042				2.5	1.2841
101	HL	1	H	2	-0.1021				1.25	0.6523
101	HL	1	H	5	-0.0965				0.625	0.34255
102	HL	1	H	0	-0.01695				0.3125	0.1768
102	HL	1	H	1	0.04945
102	HL	1	H	2	0.20185
102	HL	1	H	5	-0.11715
103	LH	2	H	0	-0.1129
103	LH	2	H	1	-0.0741
103	LH	2	H	2	-0.074
103	LH	2	H	5	-0.00615
104	HL	1	H	0	-0.0154
104	HL	1	H	1	0.1763
104	HL	1	H	2	0.061
104	HL	1	H	5	0.01475
105	LH	2	H	0	-0.0853
105	LH	2	H	1	0.01115
105	LH	2	H	2	-0.065
105	LH	2	H	5	0.00605
106	LH	2	H	0	-0.02085
106	LH	2	H	1	0.14215
106	LH	2	H	2	0.0301
106	LH	2	H	5	0.00025
107	HL	1	H	0	0.06925
107	HL	1	H	1	0.152
107	HL	1	H	2	0.045
107	HL	1	H	5	0.04875
108	LH	2	H	0	-0.02065
108	LH	2	H	1	0.0252
108	LH	2	H	2	0.00835
108	LH	2	H	5	0.0137
109	LH	2	H	0	-0.0151
109	LH	2	H	1	0.08705
109	LH	2	H	2	-0.00965
109	LH	2	H	5	-0.0021
111	HL	1	H	0	-0.0142
111	HL	1	H	1	0.01045
111	HL	1	H	2	-0.01555
111	HL	1	H	5	-0.03395
112	HL	1	H	0	-0.07535
112	HL	1	H	1	-0.03375
112	HL	1	H	2	-0.05485
112	HL	1	H	5	-0.07195
113	HL	1	H	0	-0.06335
113	HL	1	H	1	-0.0123
113	HL	1	H	2	-0.0544
113	HL	1	H	5	-0.0663
101	HL	2	L	0	-0.1145
101	HL	2	L	1	0.08415
101	HL	2	L	2	-0.10185
101	HL	2	L	5	-0.1185
102	HL	2	L	0	-0.09745
102	HL	2	L	1	0.0429
102	HL	2	L	2	-0.06365
102	HL	2	L	5	-0.03745
103	LH	1	L	0	-0.04675
103	LH	1	L	1	0.00525
103	LH	1	L	2	-0.0791
103	LH	1	L	5	-0.1139
104	HL	2	L	0	0.0445
104	HL	2	L	1	0.0531
104	HL	2	L	2	0.09075
104	HL	2	L	5	0.1157
105	LH	1	L	0	-0.0812
105	LH	1	L	1	0.1041
105	LH	1	L	2	-0.08185
105	LH	1	L	5	-0.105
106	LH	1	L	0	0.0365
106	LH	1	L	1	0.1241
106	LH	1	L	2	0.0364
106	LH	1	L	5	-0.005
107	HL	2	L	0	0.05515
107	HL	2	L	1	0.16555
107	HL	2	L	2	0.0056
107	HL	2	L	5	0.0085
108	LH	1	L	0	0.00965
108	LH	1	L	1	0.00705
108	LH	1	L	2	-0.03515
108	LH	1	L	5	-0.03005
109	LH	1	L	0	-0.0122
109	LH	1	L	1	0.0664
109	LH	1	L	2	0.0174
109	LH	1	L	5	-0.0048
111	HL	2	L	0	-0.018
111	HL	2	L	1	0.01285
111	HL	2	L	2	0.01485
111	HL	2	L	5	0.03025
112	HL	2	L	0	-0.07635
112	HL	2	L	1	-0.05835
112	HL	2	L	2	-0.0513
112	HL	2	L	5	-0.0595
113	HL	2	L	0	-0.05835
113	HL	2	L	1	0.00995
113	HL	2	L	2	-0.05435
113	HL	2	L	5	-0.01515

## Sheet: IL-10
Subject	Sequence	Treatment	Time	IL-10 (pg/ml)		Standards	pg/ml	Abs
101	HL	H	0	0.984144			6.25	1.14155
102	HL	H	0	1.37015			3.125	0.5903
103	LH	H	0	1.07928			1.5625	0.3018
104	HL	H	0	2.33734			0.78125	0.1395
105	LH	H	0	0.809732			0.390625	0.07125
106	LH	H	0	0.758123
107	HL	H	0	5.07762
108	LH	H	0	0.865523
109	LH	H	0	0.708484
111	HL	H	0	0.679603
112	HL	H	0	1.06289
113	HL	H	0	2.18239
101	HL	H	1	1.75451
102	HL	H	1	2.655
103	LH	H	1	2.17551
104	HL	H	1	4.43466
105	LH	H	1	4.32695
106	LH	H	1	6.8556
107	HL	H	1	7.94946
108	LH	H	1	2.77256
109	LH	H	1	2.36011
111	HL	H	1	1.1056
112	HL	H	1	3.07925
113	HL	H	1	7.98491
101	HL	H	2	1.07162
102	HL	H	2	5.21323
103	LH	H	2	5.68398
104	HL	H	2	4.86277
105	LH	H	2	1.97048
106	LH	H	2	3.55686
107	HL	H	2	3.09928
108	LH	H	2	1.23375
109	LH	H	2	2.28339
111	HL	H	2	1.78249
112	HL	H	2	2.5761
113	HL	H	2	3.09811
101	HL	H	5	0.996173
102	HL	H	5	0.383816
103	LH	H	5	1.78349
104	HL	H	5	2.91252
105	LH	H	5	1.31657
106	LH	H	5	1.25271
107	HL	H	5	2.66968
108	LH	H	5	1.00361
109	LH	H	5	0.388989
111	HL	H	5	0.634477
112	HL	H	5	1.21509
113	HL	H	5	3.1761
101	HL	L	0	0.481137
102	HL	L	0	0.710224
103	LH	L	0	1.28431
104	HL	L	0	2.62438
105	LH	L	0	0.844177
106	LH	L	0	2.31949
107	HL	L	0	4.44765
108	LH	L	0	0.709386
109	LH	L	0	0.712094
111	HL	L	0	0.978339
112	HL	L	0	0.0490566
113	HL	L	0	3.02767
101	HL	L	1	2.47075
102	HL	L	1	3.1941
103	LH	L	1	2.72225
104	HL	L	1	3.19792
105	LH	L	1	2.95025
106	LH	L	1	4.97653
107	HL	L	1	5.1444
108	LH	L	1	2.43051
109	LH	L	1	4.05144
111	HL	L	1	1.08664
112	HL	L	1	2.59874
113	HL	L	1	10.2591
101	HL	L	2	0.885183
102	HL	L	2	1.69109
103	LH	L	2	2.81465
104	HL	L	2	4.67031
105	LH	L	2	1.34117
106	LH	L	2	4.47744
107	HL	L	2	2.12094
108	LH	L	2	1.50722
109	LH	L	2	3.26805
111	HL	L	2	2.41336
112	HL	L	2	3.27296
113	HL	L	2	3.80252
101	HL	L	5	0.211044
102	HL	L	5	0.919081
103	LH	L	5	1.54183
104	HL	L	5	2.86769
105	LH	L	5	0.470749
106	LH	L	5	2.85921
107	HL	L	5	1.7509
108	LH	L	5	0.841155
109	LH	L	5	0.83935
111	HL	L	5	1.0361
112	HL	L	5	1.79748
113	HL	L	5	7.23019

## Sheet: Urine sugars
Subject	Time	Treatment	Sequence	% sucrose	% lactulose	% sucralose
101	Baseline	Baseline	HL	0.0647975	1.2958	1.19935
102	Baseline	Baseline	HL	0.0251387	0.315791	1.12895
103	Baseline	Baseline	LH	0.0282893	0.236966	0.860852
105	Baseline	Baseline	LH	0.0228336	0.514805	1.79859
106	Baseline	Baseline	LH	0.0538683	0.313655	1.09007
107	Baseline	Baseline	HL	0.0693826	0.271559	0.31392
108	Baseline	Baseline	LH	0.113238	0.575482	1.79871
109	Baseline	Baseline	LH	0.0054211	0.418855	1.68762
111	Baseline	Baseline	HL	0.0156147	0.415868	2.86279
112	Baseline	Baseline	HL	-0.00340469	0.383981	0.703847
113	Baseline	Baseline	HL	0.0198715	0.239168	0.494598
104	Baseline	Baseline	HL	-0.00237006	0.107296	0.535778
101	Low-Pre	LFB	HL	0.00939136	0.46724	0.773228
102	Low-Pre	LFB	HL	0.0111034	0.0498999	0.0325616
103	Low-Pre	LFB	LH	0.0112442	0.132441	0.447904
105	Low-Pre	LFB	LH	0.0668071	0.802479	5.88835
106	Low-Pre	LFB	LH	0.0613264	0.410247	0.773206
107	Low-Pre	LFB	HL	0.232428	0.112555	0.408409
108	Low-Pre	LFB	LH	0.050142	0.344126	0.987253
109	Low-Pre	LFB	LH	0.0252205	0.398564	1.48472
111	Low-Pre	LFB	HL	0.0933861	0.422553	1.91481
112	Low-Pre	LFB	HL	0.0714939	0.503438	1.09014
113	Low-Pre	LFB	HL	0.00334186	0.141869	0.554014
104	Low-Pre	LFB	HL	0.0348856	0.102786	0.490554
101	High-Pre	HFB	HL	0.0340974	0.941061	1.00499
102	High-Pre	HFB	HL	0.0191196	0.456208	1.68576
103	High-Pre	HFB	LH	0.123092	0.261472	1.27452
105	High-Pre	HFB	LH	0.0296738	0.740252	3.54546
106	High-Pre	HFB	LH	-0.000933972	0.0987479	0.18408
107	High-Pre	HFB	HL	0.364724	0.310225	0.450314
108	High-Pre	HFB	LH	0.0352955	0.480079	1.47752
109	High-Pre	HFB	LH	0.0470775	0.543306	1.51896
111	High-Pre	HFB	HL	0.0579581	0.398742	1.62229
112	High-Pre	HFB	HL	0.0842926	0.704965	1.99473
113	High-Pre	HFB	HL	0.0114099	0.142516	0.505892
104	High-Pre	HFB	HL	0.0226733	0.00615362	0.473412
101	Low-Post	LFB	HL	0.0935417	0.719893	1.45241
102	Low-Post	LFB	HL	0.032642	0.129573	0.540249
103	Low-Post	LFB	LH	-0.0040421	0.0708241	0.400954
105	Low-Post	LFB	LH	0.0265038	0.114368	0.696126
106	Low-Post	LFB	LH	0.00730137	0.110799	0.482934
107	Low-Post	LFB	HL	0.226113	0.841858	4.55723
108	Low-Post	LFB	LH	-0.0109741	0.012328	0.415347
109	Low-Post	LFB	LH	0.0187239	0.172644	0.389632
111	Low-Post	LFB	HL	0.231811	0.490002	2.24839
112	Low-Post	LFB	HL	0.00955274	0.0917923	0.358622
113	Low-Post	LFB	HL	0.0795072	0.182609	0.733524
104	Low-Post	LFB	HL	0.0142472	-0.0576453	0.196208
101	High-Post	HFB	HL	0.0542865	0.741654	1.25144
102	High-Post	HFB	HL	0.00870012	0.248674	0.578819
103	High-Post	HFB	LH	0.0393285	0.19498	0.728518
105	High-Post	HFB	LH	0.0685648	0.372247	0.926064
106	High-Post	HFB	LH	0.0680084	0.358275	0.766721
107	High-Post	HFB	HL	0.00542555	0.161575	0.515293
108	High-Post	HFB	LH	0.0133138	0.169635	0.656838
109	High-Post	HFB	LH	0.0174089	0.247408	0.899078
111	High-Post	HFB	HL	0.04713	0.165399	0.769158
112	High-Post	HFB	HL	0.0319261	0.269146	0.701352
113	High-Post	HFB	HL	0.0894614	0.295642	0.733566
104	High-Post	HFB	HL	.	.	.

## Sheet: Core temperature
subj	seq	period	trt	time	temp (Celsius)		subj	seq	trt	Tchange (Celsius)
101	HL	2	L	-5	36.61		101	HL	H	2
101	HL	2	L	0	36.68		102	HL	H	1.9
101	HL	2	L	5	36.98		103	LH	H	2.08
101	HL	2	L	10	37.39		104	HL	H	1.18
101	HL	2	L	15	37.75		105	LH	H	2.69
101	HL	2	L	20	37.14		106	LH	H	1.41
101	HL	2	L	25	37.65		107	HL	H	1.35
101	HL	2	L	30	38		108	LH	H	1.6
101	HL	2	L	35	38.21		109	LH	H	1.41
101	HL	2	L	40	38.36		111	HL	H	2.11
101	HL	2	L	45	38.47		112	HL	H	1.39
101	HL	2	L	50	38.56		113	HL	H	1.59
101	HL	2	L	55	38.66		101	HL	L	2.18
101	HL	2	L	60	38.79		102	HL	L	3.51
102	HL	2	L	-5	35.14		103	LH	L	3.24
102	HL	2	L	0	35.85		104	HL	L	1.22
102	HL	2	L	5	36.29		105	LH	L	3.48
102	HL	2	L	10	36.81		106	LH	L	2.1
102	HL	2	L	15	37.22		107	HL	L	1.95
102	HL	2	L	20	37.59		108	LH	L	1.23
102	HL	2	L	25	37.89		109	LH	L	1.83
102	HL	2	L	30	38.19		111	HL	L	2.13
102	HL	2	L	35	38.4		112	HL	L	2.26
102	HL	2	L	40	38.47		113	HL	L	1.76
102	HL	2	L	45	38.43
102	HL	2	L	50	37.69
102	HL	2	L	55	38.13
102	HL	2	L	60	38.65
103	LH	1	L	-5	35.77
103	LH	1	L	0	34.54
103	LH	1	L	5	35.76
103	LH	1	L	10	36.98
103	LH	1	L	15	37.55
103	LH	1	L	20	37.09
103	LH	1	L	25	37.69
103	LH	1	L	30	37.91
103	LH	1	L	35	37.95
103	LH	1	L	40	37.97
103	LH	1	L	45	37.98
103	LH	1	L	50	38.02
103	LH	1	L	55	38.52
103	LH	1	L	60	39.01
104	HL	2	L	-5	34.82
104	HL	2	L	0	34.93
104	HL	2	L	5	35.07
104	HL	2	L	10	34.44
104	HL	2	L	15	35.45
104	HL	2	L	20	35.57
104	HL	2	L	25	35.7
104	HL	2	L	30	35.84
104	HL	2	L	35	35.91
104	HL	2	L	40	35.88
104	HL	2	L	45	36.05
104	HL	2	L	50	36.14
104	HL	2	L	55	36.26
104	HL	2	L	60	36.04
105	LH	1	L	-5	35.42
105	LH	1	L	0	36.52
105	LH	1	L	5	37.26
105	LH	1	L	10	37.7
105	LH	1	L	15	37.99
105	LH	1	L	20	36.66
105	LH	1	L	25	37.49
105	LH	1	L	30	37.94
105	LH	1	L	35	38.17
105	LH	1	L	40	38.32
105	LH	1	L	45	38.41
105	LH	1	L	50	38.47
105	LH	1	L	55	38.59
105	LH	1	L	60	38.9
106	LH	1	L	-5	36.54
106	LH	1	L	0	36.42
106	LH	1	L	5	36.44
106	LH	1	L	10	36.69
106	LH	1	L	15	36.78
106	LH	1	L	20	36.84
106	LH	1	L	25	37.28
106	LH	1	L	30	37.59
106	LH	1	L	35	38.1
106	LH	1	L	40	38.17
106	LH	1	L	45	38.42
106	LH	1	L	50	38.515
106	LH	1	L	55	38.61
106	LH	1	L	60	38.64
107	HL	2	L	-5	36.93
107	HL	2	L	0	36.99
107	HL	2	L	5	37.09
107	HL	2	L	10	37.49
107	HL	2	L	15	37.79
107	HL	2	L	20	38.03
107	HL	2	L	25	38.13
107	HL	2	L	30	38.24
107	HL	2	L	35	38.31
107	HL	2	L	40	38.43
107	HL	2	L	45	38.48
107	HL	2	L	50	38.57
107	HL	2	L	55	38.77
107	HL	2	L	60	38.88
108	LH	1	L	-5	37.51
108	LH	1	L	0	37.6
108	LH	1	L	5	37.7
108	LH	1	L	10	37.82
108	LH	1	L	15	37.99
108	LH	1	L	20	38.08
108	LH	1	L	25	38.19
108	LH	1	L	30	38.27
108	LH	1	L	35	38.39
108	LH	1	L	40	38.46
108	LH	1	L	45	38.51
108	LH	1	L	50	38.62
108	LH	1	L	55	38.68
108	LH	1	L	60	38.74
109	LH	1	L	-5	36.56
109	LH	1	L	0	36.49
109	LH	1	L	5	36.4
109	LH	1	L	10	36.55
109	LH	1	L	15	36.72
109	LH	1	L	20	36.94
109	LH	1	L	25	37.06
109	LH	1	L	30	37.26
109	LH	1	L	35	37.47
109	LH	1	L	40	37.34
109	LH	1	L	45	37.9
109	LH	1	L	50	38
109	LH	1	L	55	38.22
109	LH	1	L	60	38.39
111	HL	2	L	-5	36.99
111	HL	2	L	0	36.89
111	HL	2	L	5	37.04
111	HL	2	L	10	37.35
111	HL	2	L	15	37.67
111	HL	2	L	20	37.96
111	HL	2	L	25	38.19
111	HL	2	L	30	38.34
111	HL	2	L	35	38.42
111	HL	2	L	40	38.53
111	HL	2	L	45	38.6
111	HL	2	L	50	38.72
111	HL	2	L	55	38.86
111	HL	2	L	60	39.12
112	HL	2	L	-5	36.31
112	HL	2	L	0	36.09
112	HL	2	L	5	34.78
112	HL	2	L	10	36.2
112	HL	2	L	15	37.31
112	HL	2	L	20	36.98
112	HL	2	L	25	37.83
112	HL	2	L	30	38.19
112	HL	2	L	35	38.39
112	HL	2	L	40	38.46
112	HL	2	L	45	38.52
112	HL	2	L	50	38.51
112	HL	2	L	55	38.49
112	HL	2	L	60	38.57
113	HL	2	L	-5	36.6
113	HL	2	L	0	36.54
113	HL	2	L	5	36.61
113	HL	2	L	10	36.61
113	HL	2	L	15	36.69
113	HL	2	L	20	36.9
113	HL	2	L	25	37.05
113	HL	2	L	30	37.3
113	HL	2	L	35	37.56
113	HL	2	L	40	37.8
113	HL	2	L	45	37.98
113	HL	2	L	50	38.12
113	HL	2	L	55	38.24
113	HL	2	L	60	38.36
101	HL	1	H	-5	36.545
101	HL	1	H	0	36.63
101	HL	1	H	5	36.965
101	HL	1	H	10	37.37
101	HL	1	H	15	37.515
101	HL	1	H	20	37.175
101	HL	1	H	25	37.715
101	HL	1	H	30	37.98
101	HL	1	H	35	38.145
101	HL	1	H	40	38.205
101	HL	1	H	45	38.275
101	HL	1	H	50	38.335
101	HL	1	H	55	38.405
101	HL	1	H	60	38.545
102	HL	1	H	-5	36.93
102	HL	1	H	0	36.93
102	HL	1	H	5	36.93
102	HL	1	H	10	36.93
102	HL	1	H	15	36.93
102	HL	1	H	20	37.2
102	HL	1	H	25	37.61
102	HL	1	H	30	37.7
102	HL	1	H	35	37.91
102	HL	1	H	40	38.07
102	HL	1	H	45	38.23
102	HL	1	H	50	38.48
102	HL	1	H	55	38.69
102	HL	1	H	60	38.83
103	LH	2	H	-5	36.66
103	LH	2	H	0	35.54
103	LH	2	H	5	37.05
103	LH	2	H	10	37.69
103	LH	2	H	15	37.96
103	LH	2	H	20	37.33
103	LH	2	H	25	37.9
103	LH	2	H	30	38.07
103	LH	2	H	35	38.16
103	LH	2	H	40	38.17
103	LH	2	H	45	38.12
103	LH	2	H	50	38.25
103	LH	2	H	55	38.44
103	LH	2	H	60	38.74
104	HL	1	H	-5	36.99
104	HL	1	H	0	37.12
104	HL	1	H	5	37.35
104	HL	1	H	10	37.62
104	HL	1	H	15	37.78
104	HL	1	H	20	37.79
104	HL	1	H	25	37.84
104	HL	1	H	30	37.92
104	HL	1	H	35	37.98
104	HL	1	H	40	38.02
104	HL	1	H	45	37.93
104	HL	1	H	50	37.94
104	HL	1	H	55	38.09
104	HL	1	H	60	38.17
105	LH	2	H	-5	36.15
105	LH	2	H	0	36.72
105	LH	2	H	5	37.26
105	LH	2	H	10	37.64
105	LH	2	H	15	37.9
105	LH	2	H	20	36.71
105	LH	2	H	25	37.42
105	LH	2	H	30	37.86
105	LH	2	H	35	38.11
105	LH	2	H	40	38.26
105	LH	2	H	45	38.44
105	LH	2	H	50	38.53
105	LH	2	H	55	38.65
105	LH	2	H	60	38.84
106	LH	2	H	-5	37.01
106	LH	2	H	0	37.14
106	LH	2	H	5	37.33
106	LH	2	H	10	37.46
106	LH	2	H	15	37.63
106	LH	2	H	20	36.95
106	LH	2	H	25	37.83
106	LH	2	H	30	37.77
106	LH	2	H	35	37.96
106	LH	2	H	40	38.06
106	LH	2	H	45	38.14
106	LH	2	H	50	38.22
106	LH	2	H	55	38.29
106	LH	2	H	60	38.42
107	HL	1	H	-5	36.95
107	HL	1	H	0	37.34
107	HL	1	H	5	37.28
107	HL	1	H	10	37.55
107	HL	1	H	15	37.79
107	HL	1	H	20	37.87
107	HL	1	H	25	37.87
107	HL	1	H	30	37.87
107	HL	1	H	35	37.95
107	HL	1	H	40	37.99
107	HL	1	H	45	37.97
107	HL	1	H	50	38.15
107	HL	1	H	55	38.24
107	HL	1	H	60	38.3
108	LH	2	H	-5	37.12
108	LH	2	H	0	37.25
108	LH	2	H	5	37.42
108	LH	2	H	10	37.77
108	LH	2	H	15	37.905
108	LH	2	H	20	38.05
108	LH	2	H	25	38.14
108	LH	2	H	30	38.225
108	LH	2	H	35	38.325
108	LH	2	H	40	38.405
108	LH	2	H	45	38.5
108	LH	2	H	50	38.53
108	LH	2	H	55	38.61
108	LH	2	H	60	38.72
109	LH	2	H	-5	36.82
109	LH	2	H	0	36.68
109	LH	2	H	5	36.82
109	LH	2	H	10	36.9
109	LH	2	H	15	36.91
109	LH	2	H	20	36.97
109	LH	2	H	25	37.06
109	LH	2	H	30	37.2
109	LH	2	H	35	37.36
109	LH	2	H	40	37.52
109	LH	2	H	45	37.66
109	LH	2	H	50	37.82
109	LH	2	H	55	38.06
109	LH	2	H	60	38.23
111	HL	1	H	-5	36.43
111	HL	1	H	0	36.36
111	HL	1	H	5	36.38
111	HL	1	H	10	36.61
111	HL	1	H	15	36.92
111	HL	1	H	20	37.13
111	HL	1	H	25	37.33
111	HL	1	H	30	37.58
111	HL	1	H	35	37.69
111	HL	1	H	40	37.83
111	HL	1	H	45	37.91
111	HL	1	H	50	38.13
111	HL	1	H	55	38.32
111	HL	1	H	60	38.54
112	HL	1	H	-5	37.12
112	HL	1	H	0	37.13
112	HL	1	H	5	36.91
112	HL	1	H	10	36.98
112	HL	1	H	15	37.46
112	HL	1	H	20	37.43
112	HL	1	H	25	37.89
112	HL	1	H	30	38.15
112	HL	1	H	35	38.34
112	HL	1	H	40	38.46
112	HL	1	H	45	38.56
112	HL	1	H	50	38.56
112	HL	1	H	55	38.56
112	HL	1	H	60	38.51
113	HL	1	H	-5	36.91
113	HL	1	H	0	36.855
113	HL	1	H	5	36.84
113	HL	1	H	10	36.725
113	HL	1	H	15	36.825
113	HL	1	H	20	36.955
113	HL	1	H	25	37.2
113	HL	1	H	30	37.43
113	HL	1	H	35	37.715
113	HL	1	H	40	37.935
113	HL	1	H	45	38.08
113	HL	1	H	50	38.245
113	HL	1	H	55	38.395
113	HL	1	H	60	38.5

## Sheet: HR
subj	seq	period	trt	time	HR
101	HL	1	H	-5	75
101	HL	1	H	0	112
101	HL	1	H	5	120
101	HL	1	H	10	122
101	HL	1	H	15	130
101	HL	1	H	20	133
101	HL	1	H	25	140
101	HL	1	H	30	136
101	HL	1	H	35	136
101	HL	1	H	40	136
101	HL	1	H	45	141
101	HL	1	H	50	145
101	HL	1	H	55	150
101	HL	1	H	60	140
102	HL	1	H	-5	99
102	HL	1	H	0	103
102	HL	1	H	5	120
102	HL	1	H	10	122
102	HL	1	H	15	126
102	HL	1	H	20	128
102	HL	1	H	25	135
102	HL	1	H	30	135
102	HL	1	H	35	132
102	HL	1	H	40	133
102	HL	1	H	45	145
102	HL	1	H	50	164
102	HL	1	H	55	158
102	HL	1	H	60	171
103	LH	2	H	-5	102
103	LH	2	H	0	.
103	LH	2	H	5	154
103	LH	2	H	10	154
103	LH	2	H	15	150
103	LH	2	H	20	150
103	LH	2	H	25	152
103	LH	2	H	30	160
103	LH	2	H	35	154
103	LH	2	H	40	156
103	LH	2	H	45	154
103	LH	2	H	50	179
103	LH	2	H	55	182
103	LH	2	H	60	182
104	HL	1	H	-5	90
104	HL	1	H	0	135
104	HL	1	H	5	150
104	HL	1	H	10	158
104	HL	1	H	15	154
104	HL	1	H	20	158
104	HL	1	H	25	158
104	HL	1	H	30	158
104	HL	1	H	35	160
104	HL	1	H	40	162
104	HL	1	H	45	167
104	HL	1	H	50	169
104	HL	1	H	55	169
104	HL	1	H	60	182
105	LH	2	H	-5	100
105	LH	2	H	0	129
105	LH	2	H	5	.
105	LH	2	H	10	143
105	LH	2	H	15	143
105	LH	2	H	20	146
105	LH	2	H	25	146
105	LH	2	H	30	151
105	LH	2	H	35	150
105	LH	2	H	40	148
105	LH	2	H	45	155
105	LH	2	H	50	163
105	LH	2	H	55	170
105	LH	2	H	60	180
106	LH	2	H	-5	95
106	LH	2	H	0	124
106	LH	2	H	5	141
106	LH	2	H	10	145
106	LH	2	H	15	.
106	LH	2	H	20	150
106	LH	2	H	25	158
106	LH	2	H	30	164
106	LH	2	H	35	167
106	LH	2	H	40	169
106	LH	2	H	45	171
106	LH	2	H	50	179
106	LH	2	H	55	182
106	LH	2	H	60	185
107	HL	1	H	-5	94
107	HL	1	H	0	112
107	HL	1	H	5	126
107	HL	1	H	10	130
107	HL	1	H	15	128
107	HL	1	H	20	130
107	HL	1	H	25	130
107	HL	1	H	30	132
107	HL	1	H	35	130
107	HL	1	H	40	132
107	HL	1	H	45	150
107	HL	1	H	50	152
107	HL	1	H	55	169
107	HL	1	H	60	171
108	LH	2	H	-5	117
108	LH	2	H	0	126
108	LH	2	H	5	143
108	LH	2	H	10	152
108	LH	2	H	15	148
108	LH	2	H	20	159
108	LH	2	H	25	152
108	LH	2	H	30	154
108	LH	2	H	35
108	LH	2	H	40	156
108	LH	2	H	45	.
108	LH	2	H	50	.
108	LH	2	H	55	.
108	LH	2	H	60	.
109	LH	2	H	-5	73
109	LH	2	H	0	103
109	LH	2	H	5	101
109	LH	2	H	10	112
109	LH	2	H	15	115
109	LH	2	H	20	117
109	LH	2	H	25	120
109	LH	2	H	30	117
109	LH	2	H	35	119
109	LH	2	H	40	118
109	LH	2	H	45	124
109	LH	2	H	50	145
109	LH	2	H	55	146
109	LH	2	H	60	158
111	HL	1	H	-5	.
111	HL	1	H	0	92
111	HL	1	H	5	119
111	HL	1	H	10	119
111	HL	1	H	15	118
111	HL	1	H	20	122
111	HL	1	H	25	121
111	HL	1	H	30	122
111	HL	1	H	35	119
111	HL	1	H	40	124
111	HL	1	H	45	132
111	HL	1	H	50	163
111	HL	1	H	55	156
111	HL	1	H	60	162
112	HL	1	H	-5	121
112	HL	1	H	0	141
112	HL	1	H	5	.
112	HL	1	H	10	182
112	HL	1	H	15	.
112	HL	1	H	20	190
112	HL	1	H	25	.
112	HL	1	H	30	194
112	HL	1	H	35	.
112	HL	1	H	40	191
112	HL	1	H	45	.
112	HL	1	H	50	.
112	HL	1	H	55	191
112	HL	1	H	60	114
113	HL	1	H	-5	122
113	HL	1	H	0	141
113	HL	1	H	5	.
113	HL	1	H	10	169
113	HL	1	H	15	.
113	HL	1	H	20	174
113	HL	1	H	25	174
113	HL	1	H	30	171
113	HL	1	H	35	179
113	HL	1	H	40	174
113	HL	1	H	45	174
113	HL	1	H	50	182
113	HL	1	H	55	182
113	HL	1	H	60	185
101	HL	2	L	-5	77
101	HL	2	L	0	120
101	HL	2	L	5	126
101	HL	2	L	10	129
101	HL	2	L	15	135
101	HL	2	L	20	133
101	HL	2	L	25	138
101	HL	2	L	30	137
101	HL	2	L	35	141
101	HL	2	L	40	141
101	HL	2	L	45	140
101	HL	2	L	50	145
101	HL	2	L	55	148
101	HL	2	L	60	145
102	HL	2	L	-5	.
102	HL	2	L	0	113
102	HL	2	L	5	135
102	HL	2	L	10	136
102	HL	2	L	15	141
102	HL	2	L	20	145
102	HL	2	L	25	145
102	HL	2	L	30	148
102	HL	2	L	35	148
102	HL	2	L	40	154
102	HL	2	L	45	154
102	HL	2	L	50	164
102	HL	2	L	55	.
102	HL	2	L	60	182
103	LH	1	L	-5	119
103	LH	1	L	0	132
103	LH	1	L	5	128
103	LH	1	L	10	135
103	LH	1	L	15	130
103	LH	1	L	20	135
103	LH	1	L	25	135
103	LH	1	L	30	136
103	LH	1	L	35	140
103	LH	1	L	40	150
103	LH	1	L	45	146
103	LH	1	L	50	182
103	LH	1	L	55	185
103	LH	1	L	60	188
104	HL	2	L	-5	113
104	HL	2	L	0	150
104	HL	2	L	5	160
104	HL	2	L	10	156
104	HL	2	L	15	158
104	HL	2	L	20	162
104	HL	2	L	25	164
104	HL	2	L	30	162
104	HL	2	L	35	164
104	HL	2	L	40	167
104	HL	2	L	45	164
104	HL	2	L	50	167
104	HL	2	L	55	167
104	HL	2	L	60	169
105	LH	1	L	-5	89
105	LH	1	L	0	136
105	LH	1	L	5	145
105	LH	1	L	10	142
105	LH	1	L	15	152
105	LH	1	L	20	150
105	LH	1	L	25	150
105	LH	1	L	30	152
105	LH	1	L	35	152
105	LH	1	L	40	154
105	LH	1	L	45	158
105	LH	1	L	50	164
105	LH	1	L	55	171
105	LH	1	L	60	179
106	LH	1	L	-5	97
106	LH	1	L	0	124
106	LH	1	L	5	138
106	LH	1	L	10	149
106	LH	1	L	15	158
106	LH	1	L	20	160
106	LH	1	L	25	166
106	LH	1	L	30	168
106	LH	1	L	35	169
106	LH	1	L	40	172
106	LH	1	L	45	172
106	LH	1	L	50	182
106	LH	1	L	55	182
106	LH	1	L	60	185
107	HL	2	L	-5	.
107	HL	2	L	0	120
107	HL	2	L	5	128
107	HL	2	L	10	133
107	HL	2	L	15	133
107	HL	2	L	20	131
107	HL	2	L	25	133
107	HL	2	L	30	141
107	HL	2	L	35	133
107	HL	2	L	40	144
107	HL	2	L	45	136
107	HL	2	L	50	.
107	HL	2	L	55	165
107	HL	2	L	60	176
108	LH	1	L	-5	99
108	LH	1	L	0	133
108	LH	1	L	5	148
108	LH	1	L	10	152
108	LH	1	L	15	156
108	LH	1	L	20	158
108	LH	1	L	25	158
108	LH	1	L	30	158
108	LH	1	L	35	167
108	LH	1	L	40	160
108	LH	1	L	45	158
108	LH	1	L	50	164
108	LH	1	L	55	160
108	LH	1	L	60	167
109	LH	1	L	-5	81
109	LH	1	L	0	98
109	LH	1	L	5	106
109	LH	1	L	10	113
109	LH	1	L	15	118
109	LH	1	L	20	121
109	LH	1	L	25	119
109	LH	1	L	30	117
109	LH	1	L	35	119
109	LH	1	L	40	120
109	LH	1	L	45	122
109	LH	1	L	50	145
109	LH	1	L	55	148
109	LH	1	L	60	154
111	HL	2	L	-5	.
111	HL	2	L	0	92
111	HL	2	L	5	125
111	HL	2	L	10	133
111	HL	2	L	15	136
111	HL	2	L	20	132
111	HL	2	L	25	133
111	HL	2	L	30	134
111	HL	2	L	35	135
111	HL	2	L	40	136
111	HL	2	L	45	152
111	HL	2	L	50	167
111	HL	2	L	55	169
111	HL	2	L	60	158
112	HL	2	L	-5	.
112	HL	2	L	0	.
112	HL	2	L	5	171
112	HL	2	L	10	179
112	HL	2	L	15	182
112	HL	2	L	20	179
112	HL	2	L	25	185
112	HL	2	L	30	182
112	HL	2	L	35	182
112	HL	2	L	40	185
112	HL	2	L	45	182
112	HL	2	L	50	185
112	HL	2	L	55	188
112	HL	2	L	60	182
113	HL	2	L	-5	115
113	HL	2	L	0	135
113	HL	2	L	5	160
113	HL	2	L	10	171
113	HL	2	L	15	171
113	HL	2	L	20	171
113	HL	2	L	25	174
113	HL	2	L	30	176
113	HL	2	L	35	174
113	HL	2	L	40	176
113	HL	2	L	45	176
113	HL	2	L	50	180
113	HL	2	L	55	179
113	HL	2	L	60	188

## Sheet: VO2
Subject	Intervention	Sequence	Treatment	Time	VO2
101	1	HL	High	10	33.9
101	1	HL	High	20	33.55
101	1	HL	High	30	34.175
101	1	HL	High	40	34.075
101	2	HL	Low	10	30.375
101	2	HL	Low	20	32.65
101	2	HL	Low	30	32.95
101	2	HL	Low	40	32.8
102	1	HL	High	10	25.8
102	1	HL	High	20	26.775
102	1	HL	High	30	27.175
102	1	HL	High	40	28.25
102	2	HL	Low	10	26.3667
102	2	HL	Low	20	26.575
102	2	HL	Low	30	27.225
102	2	HL	Low	40	27.2
103	1	LH	Low	10	22.7667
103	1	LH	Low	20	24.3
103	1	LH	Low	30	25.6
103	1	LH	Low	40	25.425
103	2	LH	High	10	26.9667
103	2	LH	High	20	27.525
103	2	LH	High	30	27.325
103	2	LH	High	40	26.1
104	1	HL	High	10	29.15
104	1	HL	High	20	29.775
104	1	HL	High	30	29.56
104	1	HL	High	40	29.7
104	2	HL	Low	10	29.2667
104	2	HL	Low	20	29.6
104	2	HL	Low	30	28.65
104	2	HL	Low	40	28.525
105	1	LH	Low	10	37.275
105	1	LH	Low	20	38.325
105	1	LH	Low	30	37.525
105	1	LH	Low	40	38.0667
105	2	LH	High	10	36.8
105	2	LH	High	20	36.875
105	2	LH	High	30	38.475
105	2	LH	High	40	37.4
106	1	LH	Low	10	28.3
106	1	LH	Low	20	28.775
106	1	LH	Low	30	29.45
106	1	LH	Low	40	29.6
106	2	LH	High	10	27.5667
106	2	LH	High	20	27.8
106	2	LH	High	30	28.95
106	2	LH	High	40	30.32
107	1	HL	High	10	29.3667
107	1	HL	High	20	29.175
107	1	HL	High	30	29.7
107	1	HL	High	40	30.775
107	2	HL	Low	10	31.375
107	2	HL	Low	20	32.25
107	2	HL	Low	30	32.45
107	2	HL	Low	40	31.9
108	1	LH	Low	10	19.225
108	1	LH	Low	20	19.9
108	1	LH	Low	30	19.575
108	1	LH	Low	40	19.425
108	2	LH	High	10	20.4333
108	2	LH	High	20	20.575
108	2	LH	High	30	19.875
108	2	LH	High	40	19.575
109	1	LH	Low	10	30.125
109	1	LH	Low	20	30.4
109	1	LH	Low	30	30.75
109	1	LH	Low	40	30.94
109	2	LH	High	10	29.8667
109	2	LH	High	20	31.25
109	2	LH	High	30	31.55
109	2	LH	High	40	30.625
111	1	HL	High	10	29.5667
111	1	HL	High	20	29.575
111	1	HL	High	30	30.9667
111	1	HL	High	40	30.7667
111	2	HL	Low	10	32.05
111	2	HL	Low	20	30.85
111	2	HL	Low	30	31.4
111	2	HL	Low	40	31.875
112	1	HL	High	10	33.15
112	1	HL	High	20	33.85
112	1	HL	High	30	33.625
112	1	HL	High	40	32.85
112	2	HL	Low	10	32.45
112	2	HL	Low	20	32.85
112	2	HL	Low	30	33.1
112	2	HL	Low	40	32.7833
113	1	HL	High	10	36.6667
113	1	HL	High	20	36.1
113	1	HL	High	30	35.825
113	1	HL	High	40	35.9
113	2	HL	Low	10	35.2
113	2	HL	Low	20	36.5
113	2	HL	Low	30	35.78
113	2	HL	Low	40	36.575

## Sheet: RPE
Subject	Sequence	Trial	Time	RPE
101	HL	H	5	2
102	HL	H	5	3
103	LH	H	5	2
104	HL	H	5	3
105	LH	H	5	3
106	LH	H	5	3
107	HL	H	5	2
108	LH	H	5	4
109	LH	H	5	2
111	HL	H	5	3
112	HL	H	5	3
113	HL	H	5	5
101	HL	H	15	2
102	HL	H	15	3
103	LH	H	15	2
104	HL	H	15	3
105	LH	H	15	3
106	LH	H	15	3
107	HL	H	15	2
108	LH	H	15	5
109	LH	H	15	2
111	HL	H	15	3
112	HL	H	15	5
113	HL	H	15	5
101	HL	H	25	2
102	HL	H	25	4
103	LH	H	25	3
104	HL	H	25	4
105	LH	H	25	4
106	LH	H	25	3
107	HL	H	25	3
108	LH	H	25	6
109	LH	H	25	3
111	HL	H	25	3
112	HL	H	25	5
113	HL	H	25	6
101	HL	H	35	3
102	HL	H	35	3
103	LH	H	35	3
104	HL	H	35	4
105	LH	H	35	4
106	LH	H	35	3
107	HL	H	35	3
108	LH	H	35	5
109	LH	H	35	3
111	HL	H	35	3
112	HL	H	35	7
113	HL	H	35	7
101	HL	L	5	1
102	HL	L	5	2
103	LH	L	5	1
104	HL	L	5	3
105	LH	L	5	3
106	LH	L	5	2
107	HL	L	5	2
108	LH	L	5	5
109	LH	L	5	2
111	HL	L	5	3
112	HL	L	5	4
113	HL	L	5	4
101	HL	L	15	1
102	HL	L	15	2
103	LH	L	15	2
104	HL	L	15	4
105	LH	L	15	4
106	LH	L	15	3
107	HL	L	15	2
108	LH	L	15	6
109	LH	L	15	3
111	HL	L	15	3
112	HL	L	15	4
113	HL	L	15	5
101	HL	L	25	1
102	HL	L	25	3
103	LH	L	25	2
104	HL	L	25	4
105	LH	L	25	4
106	LH	L	25	4
107	HL	L	25	3
108	LH	L	25	7
109	LH	L	25	3
111	HL	L	25	2
112	HL	L	25	5
113	HL	L	25	5
101	HL	L	35	1
102	HL	L	35	4
103	LH	L	35	2
104	HL	L	35	5
105	LH	L	35	4
106	LH	L	35	3
107	HL	L	35	3
108	LH	L	35	6
109	LH	L	35	4
111	HL	L	35	3
112	HL	L	35	7
113	HL	L	35	5

## Sheet: Work
Subject	Sequence	Trt	Work (kJ)
101	HL	Low	131.853
102	HL	Low	190.69
103	LH	Low	162.978
104	HL	Low	151.703
105	LH	Low	245.359
106	LH	Low	139.146
107	HL	Low	220.796
108	LH	Low	123.51
109	LH	Low	200.362
111	HL	Low	200.801
112	HL	Low	134.654
113	HL	Low	189.086
101	HL	High	131.094
102	HL	High	212.627
103	LH	High	152.94
104	HL	High	174.124
105	LH	High	260
106	LH	High	146.912
107	HL	High	221.326
108	LH	High	134.371
109	LH	High	199.634
111	HL	High	213.371
112	HL	High	127.845
113	HL	High	196.101

[truncated: 2 more sheets: Distance, Cadence]
